# Supplementary material for: Positional information in axolotl and mouse limb extracellular matrix is mediated via heparan sulfate and fibroblast growth factor during limb regeneration in the axolotl (Ambystoma mexicanum)
Source: Regeneration (Oxf). 2015 Oct 12;2(4):182–201. doi: 10.1002/reg2.40 (PMC4857728; doi:10.1002/reg2.40)
Supplement: Supplementary file 1 — Additional Supporting Information may be found in the online version of this article at the publisher's website: reg240‐sup‐0001‐Supporting‐File‐1.xlsx [file REG2-2-182-s001.xlsx]

## Sheet: Grafting Data
Fisher's Exact Probability Test			3x2 or 2x2
	Graft Type 1	Graft Type 2
No Growth
Blastema Only
Pattern
null hypothesis - Graft type has no effect on outcome (blastema &/or pattern)
Axololtl Grafts		No Growth	Blastema Only	Blastema + Pattern	N
	No Graft	2	21	0	23
	Ant ECM	8	0	0	8
	Ant ECM (Post WD)	0	5	0	5
	Post ECM	4	7	3	14
	HepIII Ant ECM	1	13	1	15
	HepIII Post ECM	8	3	1	12
	Collagen Art ECM	0	6	0	6
	Low HS Art ECM	4	2	1	7
	Med HS Art ECM	2	11	8	21
	High HS Art ECM	0	5	0	5
	Ant ECM + 1M NaCl	2	8	0	10
	Ant ECM + 2M NaCl	0	8	0	8
	Post ECM + 1M NaCl	0	7	3	10
	Post ECM + 2M NaCl	0	6	2	8
	Ant ECM + FGF2	2	7	3	12
	Ant ECM + FGF8	1	5	0	6
	HepIII Ant ECM + FGF2	0	3	5	8
	HepIII Ant ECM + FGF8	0	11	0	11
	Post ECM + FGF2	0	4	6	10
	Post ECM + FGF8	0	6	0	6
	HepIII Post ECM + FGF2	0	7	0	7
	HepIII Post ECM + FGF8	0	8	0	8
Mouse Grafts		No Growth	Blastema Only	Blastema + Pattern	N
	E11.5 Ant	0	8	0	8
	E11.5 Post	0	8	0	8
	PN1 Ant	3	3	0	6
	PN1 Post	14	4	0	18
	PN3-4 Ant	1	9	0	10
	PN3-4 Post	0	5	3	8
	PN5-7 Ant	1	9	2	12
	PN5-7 Post	0	2	3	5
	PN9 Ant	0	5	1	6
	PN9 Post	1	5	0	6
	HepIII PN3-4 Ant ECM	0	8	0	8
	HepIII PN3-4 Post ECM	0	10	0	10
					325	Total Animals
No growth, blastema only, blastema+pattern defined by Figure 1

## Sheet: Axolotl Blastema+Pattern
Effect of Treatment on Blastema + Pattern Formation	No Graft	Ant ECM	Ant ECM (Post WD)	Post ECM	HepIII Ant ECM	HepIII Post ECM		Collagen Art ECM	Low HS Art ECM	Med HS Art ECM	High HS Art ECM		Ant ECM + 1M NaCl	Ant ECM + 2M NaCl	Post ECM + 1M NaCl	Post ECM + 2M NaCl		Ant ECM + FGF2	Ant ECM + FGF8	HepIII Ant ECM + FGF2	HepIII Ant ECM + FGF8	Post ECM + FGF2	Post ECM + FGF8	HepIII Post ECM + FGF2	HepIII Post ECM + FGF8
No Graft	1	5.70434e-06	1	0.00457006	0.550142	0.000137072		1	0.00268936	0.00130102	1		0.567204	1	0.0342047	0.0806822		0.0280505	0.515326	0.000504518	1	0.000189605	1	1	1
Ant ECM		1	0.000777001	0.00527254	1.83556e-05	0.242105		0.000333	0.0769231	1.07173e-05	0.000777001		0.00105124	0.0001554	2.2853e-05	7.77001e-05		0.00079384	0.002997	7.77001e-05	1.32307e-05	2.2853e-05	0.000333	0.0001554	7.77001e-05
Ant ECM (Post WD)			1	0.191176	1	0.00904977		1	0.0366162	0.199757	1		0.52381	1	0.505495	0.487179		0.386716	1	0.0753691	1	0.043956	1	1	1
Post ECM				1	0.134849	0.20654		0.158824	0.491434	0.271997	0.259288		0.239888	0.0830847	0.166465	0.333677		0.769013	0.510449	0.347162	0.0135927	0.0697941	0.158824	0.0710612	0.0830847
HepIII Ant ECM					1	0.0017568		1	0.00739399	0.0481371	1		0.543478	1	0.266798	0.525692		0.301449	0.657895	0.00859857	1	0.00680258	1	1	1
HepIII Post ECM						1		0.00904977	1	0.00215491	0.00904977		0.0299731	0.00207986	0.00264751	0.00581091		0.0359639	0.0429864	0.00316742	0.000605734	0.00192687	0.00904977	0.00309598	0.00207986
Collagen Art ECM								1	0.020979	0.128435	1		0.5	1	0.25	0.472527		0.306723	0.5	0.030969	1	0.0338412	1	1	1
Low HS Art ECM									1	0.0525472	0.0366162		0.0692102	0.00699301	0.0238585	0.042735		0.237914	0.102564	0.03108	0.00245098	0.0173797	0.020979	0.020979	0.00699301
Med HS Art ECM										1	0.199757		0.0520941	0.0581241	0.596252	0.564162		0.681327	0.183865	0.445177	0.0166812	0.492708	0.128435	0.109942	0.0581241
High HS Art ECM											1		0.52381	1	0.505495	0.487179		0.386716	1	0.0753691	1	0.043956	1	1	1
Ant ECM + 1M NaCl													1	0.477124	0.0673375	0.0915033		0.349845	1	0.00653595	0.214286	0.0108359	0.5	0.485294	0.477124
Ant ECM + 2M NaCl														1	0.215686	0.233333		0.172446	0.428571	0.0128205	1	0.0128205	1	1	1
Post ECM + 1M NaCl															1	1		0.65502	0.217033	0.34156	0.0902256	0.219814	0.25	0.227941	0.215686
Post ECM + 2M NaCl																1		0.659443	0.318681	0.177622	0.163743	0.187988	0.472527	0.466667	0.233333
Ant ECM + FGF2																		1	0.00481596	1	0.030969	1	0.306723	0.025641	0.172446
Ant ECM + FGF8																			1	0.044289	0.352941	0.0338412	0.5	0.461538	0.428571
HepIII Ant ECM + FGF2																				1	0.00481596	1	0.030969	0.025641	0.0128205
HepIII Ant ECM + FGF8																					1	0.00386997	1	1	1
Post ECM + FGF2																						1	0.0338412	0.0175339	0.0128205
Post ECM + FGF8																							1	1	1
HepIII Post ECM + FGF2																								1	1
HepIII Post ECM + FGF8																									1
Fisher's Exact Test 3x2
http://vassarstats.net/fisher2x3.html
null hypothesis - Graft type has no effect on outcome (blastema & pattern)
p value = probability null hypothesis is correct
Red = grafts have different effects
Blue = grafts have similar effects

## Sheet: Axolotl Blastema
Effect of Treatment on Blastema Formation	No Graft	Ant ECM	Ant ECM (Post WD)	Post ECM	HepIII Ant ECM	HepIII Post ECM		Collagen Art ECM	Low HS Art ECM	Med HS Art ECM	High HS Art ECM		Ant ECM + 1M NaCl	Ant ECM + 2M NaCl	Post ECM + 1M NaCl	Post ECM + 2M NaCl		Ant ECM + FGF2	Ant ECM + FGF8	HepIII Ant ECM + FGF2	HepIII Ant ECM + FGF8	Post ECM + FGF2	Post ECM + FGF8	HepIII Post ECM + FGF2	HepIII Post ECM + FGF8
No Graft	1	5.70434e-06	1	0.173457	1	0.000710107		1	0.0157383	1	1		0.567204	1	0.564394	1		0.594118	1	1	0.54902	0.564394	1	1	1
Ant ECM		1	0.000777001	0.00168871	1.83556e-05	0.116615		0.000333	0.0769231	1.04843e-05	0.000777001		0.00105124	0.0001554	2.2853e-05	0.0001554		0.000714456	0.002997	0.0001554	1.32307e-05	2.2853e-05	0.000333	0.0001554	0.0001554
Ant ECM (Post WD)			1	0.295666	1	0.0294118		1	0.0808081	1	1		0.52381	1	1	1		0.558824	1	1	1	1	1	1	1
Post ECM				1	0.168582	0.113144		0.267492	0.345752	0.190689	0.295666		1	0.253589	0.113966	0.253589		0.652174	1	0.253589	0.105217	0.113966	0.267492	0.254971	0.253589
HepIII Ant ECM					1	0.00269906		1	0.0207337	1	1		0.543478	1	1	1		0.569231	1	1	1	1	1	1	1
HepIII Post ECM						1		0.0128205	1	0.00117367	0.0294118		0.0427313	0.00469953	0.00168871	0.00469953		0.0360748	0.131222	0.00469953	0.00134608	0.00168871	0.0128205	0.0128205	0.00469953
Collagen Art ECM								1	0.0699301	1	1		0.5	1	1	1		0.529412	1	1	1	1	1	1	1
Low HS Art ECM									1	0.0206986	0.0808081		0.161765	0.025641	0.0147059	0.025641		0.128741	0.265734	0.025641	0.0114379	0.0147059	0.0699301	0.0699301	0.025641
Med HS Art ECM										1	1		0.577308	1	0.548387	1		0.609971	1	1	0.534274	0.548387	1	1	1
High HS Art ECM											1		0.52381	1	1	1		0.558824	1	1	1	1	1	1	1
Ant ECM + 1M NaCl													1	0.477124	0.473684	0.477124		1	1	0.477124	0.214286	0.473684	0.5	0.485294	0.477124
Ant ECM + 2M NaCl														1	1	1		0.494737	0.428571	1	1	1	1	1	1
Post ECM + 1M NaCl															1	1		0.480519	0.375	1	1	1	1	1	1
Post ECM + 2M NaCl																1		0.494737	0.428571	1	1	1	1	1	1
Ant ECM + FGF2																		1	1	0.494737	0.478261	0.480519	0.529412	0.508772	0.494737
Ant ECM + FGF8																			1	0.428571	0.352941	0.375	1	0.461538	0.428571
HepIII Ant ECM + FGF2																				1	1	1	1	1	1
HepIII Ant ECM + FGF8																					1	1	1	1	1
Post ECM + FGF2																						1	1	1	1
Post ECM + FGF8																							1	1	1
HepIII Post ECM + FGF2																								1	1
HepIII Post ECM + FGF8																									1
Fisher's Exact Test 2x2
http://vassarstats.net/tab2x2.html
null hypothesis - Graft type has no effect on outcome (blastema)
p value = probability null hypothesis is correct
Red = grafts have different effects
Blue = grafts have similar effects

## Sheet: Axolotl Pattern
Effect of Treatment on Pattern Formation	No Graft	Ant ECM	Ant ECM (Post WD)	Post ECM	HepIII Ant ECM	HepIII Post ECM		Collagen Art ECM	Low HS Art ECM	Med HS Art ECM	High HS Art ECM		Ant ECM + 1M NaCl	Ant ECM + 2M NaCl	Post ECM + 1M NaCl	Post ECM + 2M NaCl		Ant ECM + FGF2	Ant ECM + FGF8	HepIII Ant ECM + FGF2	HepIII Ant ECM + FGF8	Post ECM + FGF2	Post ECM + FGF8	HepIII Post ECM + FGF2	HepIII Post ECM + FGF8
No Graft	1	x	1	0.0266963	0.4	0.16		1	0.125	0.000982801	1		1	1	0.0266963	0.0689655		0.0266963	1	0.000471559	1	0.000285217	1	1	1
Ant ECM		x	x	x	x	x		x	x	x	x		x	x	x	x		x	x	x	x	x	x	x	x
Ant ECM (Post WD)			1	0.263736	1	0.444444		1	0.375	0.130435	1		1	1	0.263736	0.487179		0.263736	1	0.0753691	1	0.0889111	1	1	1
Post ECM				1	0.272069	1		0.25	1	0.694153	0.263736		0.215686	0.215686	1	1		1	0.263736	0.34156	0.0902256	0.36985	0.25	0.227941	0.215686
HepIII Ant ECM					1	0.405229		1	0.330882	0.04658	1		1	1	0.272069	0.527273		0.272069	1	0.0108828	1	0.00884127	1	1	1
HepIII Post ECM						1		0.4	1	0.63004	0.444444		0.333333	0.333333	1	1		1	0.444444	0.545455	0.266667	0.559441	0.4	0.363636	0.333333
Collagen Art ECM								1	0.333333	0.12917	1		1	1	0.25	0.472527		0.25	1	0.030969	1	0.0338412	1	1	1
Low HS Art ECM									1	1	0.375		0.272727	0.272727	1	1		1	0.375	0.545455	0.214286	0.559441	0.333333	0.3	0.272727
Med HS Art ECM										1	0.130435		0.0607128	0.0607128	0.694153	0.665525		0.694153	0.130435	0.41971	0.0275109	0.449725	0.12917	0.062183	0.0607128
High HS Art ECM											1		1	1	0.263736	0.487179		0.263736	1	0.0753691	1	0.0889111	1	1	1
Ant ECM + 1M NaCl													1	1	0.215686	0.466667		0.215686	1	0.025641	1	0.0128205	1	1	1
Ant ECM + 2M NaCl														1	0.215686	0.466667		0.215686	1	0.025641	1	0.0128205	1	1	1
Post ECM + 1M NaCl															1	1		1	0.263736	0.34156	0.0902256	0.36985	0.25	0.227941	0.215686
Post ECM + 2M NaCl																1		1	0.487179	0.314685	0.163743	0.187988	0.472527	0.466667	0.466667
Ant ECM + FGF2																		1	0.263736	0.34156	0.0902256	0.36985	0.25	0.227941	0.215686
Ant ECM + FGF8																			1	0.0753691	1	0.0889111	1	1	1
HepIII Ant ECM + FGF2																				1	0.00481596	1	0.030969	0.025641	0.025641
HepIII Ant ECM + FGF8																					1	0.00386997	1	1	1
Post ECM + FGF2																						1	0.0338412	0.0345023	0.0128205
Post ECM + FGF8																							1	1	1
HepIII Post ECM + FGF2																								1	1
HepIII Post ECM + FGF8																									1
Fisher's Exact Test 2x2
http://vassarstats.net/tab2x2.html
null hypothesis - Graft type has no effect on outcome (pattern)
p value = probability null hypothesis is correct
Red = grafts have different effects
Blue = grafts have similar effects

## Sheet: Mouse Blastema+Pattern
Effect of Treatment on Blastema + Pattern Formation	No Graft	Axolotl Ant ECM	Axolotl Post ECM	Axolotl HepIII Ant ECM	Axolotl HepIII Post ECM		PN3-4 Ant	PN3-4 Post	HepIII PN3-4 Ant ECM	HepIII PN3-4 Post ECM		E11.5 Ant	E11.5 Post	PN1 Ant	PN1 Post	PN3-4 Ant	PN3-4 Post	PN5-7 Ant	PN5-7 Post	PN9 Ant	PN9 Post
No Graft	1	5.70434e-06	0.00457006	0.550142	0.000137072		1	0.0181436	1	1		1	1	0.0455644	1.00726e-05	1	0.0181436	0.142098	0.00375458	0.238369	0.515326
Axolotl Ant ECM		1	0.00527254	1.83556e-05	0.242105		0.000205677	0.0001554	7.77001e-05	2.2853e-05		7.77001e-05	7.77001e-05	0.0549451	0.276789	0.000205677	7.77001e-05	7.14456e-05	0.000777001	0.000333	0.002997
Axolotl Post ECM			1	0.134849	0.20654		0.169925	0.347162	0.0830847	0.0444491		0.0830847	0.0830847	0.455495	0.00771108	0.169925	0.347162	0.354422	0.224458	0.441486	0.510449
Axolotl HepIII Ant ECM				1	0.0017568		1	0.167672	1	1		1	1	0.0526316	6.0793e-05	1	0.167672	0.776812	0.0319917	0.657895	0.657895
Axolotl HepIII Post ECM					1		0.00460994	0.00709693	0.00207986	0.000583008		0.00207986	0.00207986	0.733355	0.512318	0.00460994	0.00709693	0.00898321	0.0184228	0.0165913	0.0429864
Mouse
PN3-4 Ant							1	0.0686275	1	0.5		1	1	0.118132	0.00106789	1	0.0686275	0.578947	0.021978	0.375	1
PN3-4 Post								1	0.1	0.0686275		0.1	0.1	0.044289	0.000155542	0.0686275	1	0.602683	0.592075	0.58042	0.208791
HepIII PN3-4 Ant ECM									1	1		1	1	0.0549451	0.000316846	1	0.1	0.494737	0.034965	0.428571	0.428571
HepIII PN3-4 Post ECM										1		1	1	0.0357143	7.62777e-05	0.5	0.0686275	0.337662	0.021978	0.375	0.375
E11.5 Ant												1	1	0.0549451	0.000316846	1	0.1	0.494737	0.034965	0.428571	0.428571
E11.5 Post													1	0.0549451	0.000316846	1	0.1	0.494737	0.034965	0.428571	0.428571
PN1 Ant														1	0.306844	0.118132	0.044289	0.131329	0.0367965	0.121212	0.30303
PN1 Post															1	0.00106789	0.000155542	0.000313527	0.00062409	0.00156022	0.0146661
PN3-4 Ant																1	0.0686275	0.578947	0.021978	0.375	1
PN3-4 Post																	1	0.602683	0.592075	0.58042	0.208791
PN5-7 Ant																		1	0.244505	1	0.784314
PN5-7 Post																			1	0.242424	0.0606061
PN9 Ant																				1	0.727273
PN9 Post																					1
Fisher's Exact Test 3x2
http://vassarstats.net/fisher2x3.html
null hypothesis - Graft type has no effect on outcome (blastema & pattern)
p value = probability null hypothesis is correct
Red = grafts have different effects
Blue = grafts have similar effects

## Sheet: Mouse Blastema
Effect of Treatment on Blastema Formation	No Graft	Axolotl Ant ECM	Axolotl Post ECM	Axolotl HepIII Ant ECM	Axolotl HepIII Post ECM		PN3-4 Ant	PN3-4 Post	HepIII PN3-4 Ant ECM	HepIII PN3-4 Post ECM		E11.5 Ant	E11.5 Post	PN1 Ant	PN1 Post	PN3-4 Ant	PN3-4 Post	PN5-7 Ant	PN5-7 Post	PN9 Ant	PN9 Post
No Graft	1	5.70434e-06	0.173457	1	0.000710107		1	1	1	0.564394		1	1	0.0455644	1.00726e-05	1	1	1	1	1	0.564394
Axolotl Ant ECM		1	0.00168871	1.83556e-05	0.116615		0.000411353	0.0001554	0.0001554	2.2853e-05		0.0001554	0.0001554	0.0549451	0.276789	0.000411353	0.0001554	7.14456e-05	0.000777001	0.000333	0.002997
Axolotl Post ECM			1	0.168582	0.113144		0.357708	0.253589	0.253589	0.113966		0.253589	0.253589	0.612616	0.0110017	0.357708	0.253589	0.330435	0.295666	0.267492	1
Axolotl HepIII Ant ECM				1	0.00269906		1	1	1	1		1	1	0.0526316	6.0793e-05	1	1	1	1	1	1
Axolotl HepIII Post ECM					1		0.0114993	0.00469953	0.00469953	0.00168871		0.00469953	0.00469953	0.626697	0.677946	0.0114993	0.00469953	0.00942253	0.0294118	0.0128205	0.131222
Mouse
PN3-4 Ant							1	1	1	1		1	1	0.233516	0.00106789	1	1	1	1	1	1
PN3-4 Post								1	1	1		1	1	0.0549451	0.000316846	1	1	1	1	1	0.428571
HepIII PN3-4 Ant ECM									1	1		1	1	0.0549451	0.000316846	1	1	1	1	1	0.428571
HepIII PN3-4 Post ECM										1		1	1	0.0357143	0.000152555	1	1	1	1	1	0.375
E11.5 Ant												1	1	0.0549451	0.000316846	1	1	1	1	1	0.428571
E11.5 Post													1	0.0549451	0.000316846	1	1	1	1	1	0.428571
PN1 Ant														1	0.306844	1	0.0549451	0.0833333	0.181818	0.181818	0.545455
PN1 Post															1	1	0.000316846	0.000483969	0.00374454	0.00156022	0.0146661
PN3-4 Ant																1	1	1	1	1	1
PN3-4 Post																	1	1	1	1	0.428571
PN5-7 Ant																		1	1	1	1
PN5-7 Post																			1	1	1
PN9 Ant																				1	1
PN9 Post																					1
Fisher's Exact Test 2x2
http://vassarstats.net/tab2x2.html
null hypothesis - Graft type has no effect on outcome (blastema)
p value = probability null hypothesis is correct
Red = grafts have different effects
Blue = grafts have similar effects

## Sheet: Mouse Pattern
Effect of Treatment on Pattern Formation	No Graft	Axolotl Ant ECM	Axolotl Post ECM	Axolotl HepIII Ant ECM	Axolotl HepIII Post ECM		PN3-4 Ant	PN3-4 Post	HepIII PN3-4 Ant ECM	HepIII PN3-4 Post ECM		E11.5 Ant	E11.5 Post	PN1 Ant	PN1 Post	PN3-4 Ant	PN3-4 Post	PN5-7 Ant	PN5-7 Post	PN9 Ant	PN9 Post
No Graft	1	x	0.0266963	0.4	0.16		1	0.0153257	1	1		1	1	1	1	1	0.0153257	0.110887	0.00384615	0.222222	1
Axolotl Ant ECM		x	x	x	x		x	x	x	x		x	x	x	x	x	x	x	x	x	x
Axolotl Post ECM			1	0.272069	1		0.210526	1	0.215686	0.210526		0.215686	0.215686	0.527972	0.505495	0.210526	1	0.635117	0.58042	1	0.505495
Axolotl HepIII Ant ECM				1	0.405229		1	0.116746	1	1		1	1	1	1	1	0.116746	0.564783	0.0374097	1	1
Axolotl HepIII Post ECM					1		0.307692	1	0.333333	0.285714		0.333333	0.333333	1	1	0.307692	1	1	0.52381	1	0.444444
Mouse
PN3-4 Ant							1	0.0823529	1	1		1	1	1	1	1	0.0823529	0.478947	0.0274725	0.4	1
PN3-4 Post								1	0.2	0.0686275		0.2	0.2	0.490909	0.490909	0.0823529	1	0.602683	0.592075	0.58042	0.230769
HepIII PN3-4 Ant ECM									1	1		1	1	1	1	1	0.2	0.48538	0.034965	0.428571	1
HepIII PN3-4 Post ECM										1		1	1	1	1	1	0.0686275	0.47619	0.021978	0.375	1
E11.5 Ant												1	1	1	1	1	0.2	0.48538	0.034965	0.428571	1
E11.5 Post													1	1	1	1	0.2	0.48538	0.034965	0.428571	1
PN1 Ant														1	1	1	0.490909	1	0.196429	1	1
PN1 Post															1	1	0.490909	1	0.196429	1	1
PN3-4 Ant																1	0.0823529	0.478947	0.0274725	0.4	1
PN3-4 Post																	1	0.602683	0.592075	0.58042	0.230769
PN5-7 Ant																		1	0.244505	1	0.541667
PN5-7 Post																			1	0.242424	0.166667
PN9 Ant																				1	1
PN9 Post																					1
Fisher's Exact Test 2x2
http://vassarstats.net/tab2x2.html
null hypothesis - Graft type has no effect on outcome ( pattern)
p value = probability null hypothesis is correct
Red = grafts have different effects
Blue = grafts have similar effects
